# Supplementary material for: Aberrant phenotype of circulating antigen presenting cells in giant cell arteritis and polymyalgia rheumatica
Source: Front Immunol. 2023 Aug 2;14:1201575. doi: 10.3389/fimmu.2023.1201575 (PMC10433739; doi:10.3389/fimmu.2023.1201575)
Supplement: Supplementary file 1 [file DataSheet_1.zip]

Archive with 2 entries (2 files):
- scRNAseq dataset.XLSX
- Supplementary files.docx
