# Supplementary material for: Aberrant phenotype of circulating antigen presenting cells in giant cell arteritis and polymyalgia rheumatica
Source: Front Immunol. 2023 Aug 2;14:1201575. doi: 10.3389/fimmu.2023.1201575 (PMC10433739; doi:10.3389/fimmu.2023.1201575)
Supplement: Supplementary file 1 [file DataSheet_1.zip › scRNAseq dataset.XLSX]

## Sheet: CD16- monocytes
	avg_log2FC	p_val_adj
CLU	-0.980731	7.324e-220
PLAC8	-0.972109	2.13037e-128
RPS26	-0.966893	2.43166e-295
PIM1	-0.96001	3.84724e-129
PPBP	-0.934085	1.47626e-55
RGCC	-0.761554	4.72349e-104
OTUD1	-0.696552	3.57065e-64
F13A1	-0.688373	6.47717e-67
MAFB	-0.659958	2.51437e-65
AC020656.1	-0.658003	1.56577e-63
INSIG1	-0.657004	1.09796e-49
CD69	-0.63883	7.63042e-32
PHLDA1	-0.603128	5.87529e-42
MIDN	-0.566253	1.64961e-70
TPM4	-0.559846	2.00067e-62
FCGR1A	-0.554676	9.17625e-60
CR1	-0.496898	2.10976e-40
S100A8	-0.486674	1.9721e-20
IRF2BP2	-0.486594	2.00607e-55
SGK1	-0.485905	3.11e-42
THBD	-0.476952	9.51666e-17
H1FX	-0.46918	2.03977e-21
UBE2J1	-0.46238	3.22199e-35
DSE	-0.462314	6.00277e-30
LGALS2	-0.453405	0.000933875
EMP1	-0.453133	1.696e-28
DUSP6	-0.451633	8.66805e-27
CD300E	-0.447158	8.29859e-32
IFITM2	-0.42761	4.76538e-24
KLF10	-0.42702	8.74299e-21
MAP3K8	-0.425787	9.99987e-42
TRIB1	-0.403746	1.77512e-13
NFKBIZ	0.404202	5.22215e-43
RGS1	0.405073	1.54115e-13
SH3BP5	0.405356	2.60509e-47
FTH1	0.407031	7.80054e-109
HLA-DRA	0.407266	6.60796e-54
RNF144B	0.409421	1.82177e-62
PTGS2	0.413707	2.542e-24
HSP90B1	0.419076	1.28039e-63
C5AR1	0.428703	1.93656e-42
CD55	0.433505	3.03512e-58
CLEC12A	0.445887	4.28923e-64
RGS2	0.450567	9.0834e-53
IL1B	0.458974	1.33832e-22
FCAR	0.463925	3.07085e-50
ALDH2	0.46397	1.61309e-74
ABHD5	0.473898	2.06466e-38
TREM1	0.489259	1.9442e-69
LYZ	0.498138	2.06748e-191
FGL2	0.500132	1.06083e-88
CTSH	0.501759	1.53871e-86
TNFAIP3	0.503294	1.93193e-34
CD74	0.530096	3.32034e-94
BASP1	0.53876	1.88973e-33
ZFP36L2	0.546549	1.78977e-49
HLA-DPB1	0.550143	1.53939e-55
RBP7	0.589793	1.53462e-73
AC020916.1	0.59751	2.08292e-95
RILPL2	0.620481	4.18934e-112
SAMSN1	0.621767	3.78619e-79
ARHGEF40	0.63053	7.59568e-102
HLA-DPA1	0.652805	3.17773e-62
G0S2	0.860247	1.09836e-29
AC245014.3	0.920133	1.26896e-91
HLA-DQB1	1.02015	1.23593e-248
AC007952.4	1.04777	6.80441e-99
HLA-DRB1	1.15982	3.05263e-259
THBS1	1.42627	2.09462e-99
HLA-DRB5	1.47754	1.95284e-273

## Sheet: CD16+ monocytes
	avg_log2FC	p_val_adj
RPS26	-0.884921	3.08226e-98
PIM1	-0.844906	1.46493e-29
CFD	-0.710336	1.26587e-20
IFITM1	-0.678178	5.08649e-23
MIDN	-0.564666	2.30734e-23
MAP3K8	-0.518911	2.55613e-19
LYPD2	-0.510042	0.00254511
EGR1	-0.479564	7.11291e-13
IFITM2	-0.469135	2.47172e-21
CD63	-0.464955	2.83842e-11
RGCC	-0.458928	9.98484e-05
NAMPT	-0.454016	4.30916e-20
EGR3	-0.428215	3.84304e-12
WARS	-0.42739	8.96336e-07
HLA-DMB	0.405572	1.89712e-06
WDR74	0.409747	1.05884e-08
HLA-DRA	0.424366	1.64833e-09
HSP90AB1	0.439102	1.31761e-17
HLA-DPB1	0.448291	5.19829e-11
TMEM176B	0.448841	3.86677e-12
HLA-DPA1	0.468596	8.40462e-24
RGS1	0.475981	3.20492e-06
MNDA	0.503081	9.26109e-15
CEBPD	0.510861	1.20496e-16
CLEC12A	0.519372	1.69466e-24
CD74	0.541409	5.58166e-26
CPVL	0.552939	6.10598e-19
ZFP36L2	0.662118	1.57834e-21
CTSH	0.697767	1.02961e-43
AC007952.4	0.766614	0.00557798
HLA-DRB1	0.958148	2.01608e-66
LYZ	1.0031	7.5504e-31
HLA-DQB1	1.11817	9.91679e-62
HLA-DRB5	2.15628	3.60653e-95

## Sheet: cDCs
	avg_log2FC	p_val_adj
HLA-DRB5	2.89651	3.54186e-21
HLA-DRB1	0.925257	3.44794e-14
RPS21	0.518297	4.97845e-11
RPS26	-0.619334	1.26044e-09
HLA-DQA2	-0.615709	3.02245e-08
F13A1	-0.947361	3.10931e-08
RPL36A	0.469879	6.46231e-07
HLA-C	-0.414393	6.84941e-07
JUND	0.418468	1.0809e-05
DSE	-0.688088	1.81237e-05
FCER1A	1.03088	2.95805e-05
AC020656.1	-0.990254	0.00134158
IFITM2	-0.876891	0.00152966
LST1	0.456662	0.00250006
BID	0.458455	0.00268952
CBX6	-0.487149	0.00805122
UBE2J1	-0.519745	0.0115156
RGS1	0.689947	0.0139365
PTPN12	-0.488387	0.0283449
PIM1	-0.488391	0.0311433
OTUD1	-0.671869	0.0330812

## Sheet: pDCs
	avg_log2FC	p_val_adj
HLA-DRB5	1.96263	8.42944e-08
RPS26	-1.09045	0.000159081
